# Supplementary material for: Phytosynthesis of Silver Nanoparticle (AgNPs) Using Aqueous Leaf Extract of Knoxia sumatrensis (Retz.) DC. and Their Multi-Potent Biological Activity: An Eco-Friendly Approach
Source: Molecules. 2022 Nov 14;27(22):7854. doi: 10.3390/molecules27227854 (PMC9694222; doi:10.3390/molecules27227854)
Supplement: Supplementary file 1 [file molecules-27-07854-s001.zip]

Archive with 1 entries (1 files):
- molecules-1954235-supplementary.pdf
